# Supplementary material for: Exploring HIV/AIDS investigator perceptions of equity within research partnerships between low-and middle-income and high-income countries: a pilot survey
Source: Health Res Policy Syst. 2023 May 1;21:32. doi: 10.1186/s12961-023-00977-9 (PMC10152781; doi:10.1186/s12961-023-00977-9)
Supplement: Supplementary file 1 — Additional file 1. Raw data. [file 12961_2023_977_MOESM1_ESM.xls]

## Sheet: Sheet0
ID	Q1_1	Q1_2	Q1_3	Q1_4	Q1d_1	Q1d_2	Q1d_3	Q1d_4	Q1d_5	Q1d_6	Q1d_7	Q1d_8	Q1c_1	Q1c_2	Q1c_3	Q1c_4	Q1b_1	Q1b_2	Q1b_3	Q1b_4	Q1b_5	Q1b_6	Q1a_1	Q1a_2	Q1a_3	Q1a_4	Q2_1	Q2_2	Q2_3	Q2_4	Q2d_1	Q2d_2	Q2d_3	Q2d_4	Q2c_1	Q2b_1	Q2b_2	Q2b_3	Q3_1	Q3_2	Q3_3	Q3c_1	Q3c_2	Q3c_3	Q3c_4	Q3c_5	Q3c_6	Q3c_7	Q3b_1
	To what extent do each of the following contribute to difficulty in achieving fairness within academic research partnership(s)? - Inability to set an equitable research agenda	To what extent do each of the following contribute to difficulty in achieving fairness within academic research partnership(s)? - Disproportionate financial and material resources between partners	To what extent do each of the following contribute to difficulty in achieving fairness within academic research partnership(s)? - Lack of transparency between partners	To what extent do each of the following contribute to difficulty in achieving fairness within academic research partnership(s)? - Lack of collaborative leadership	To what extent do you agree/disagree with the following statements about the current environment of international HIV research partnerships in general? (HIC = high-income country; LMIC = low-or middle-income country) - The most effective partnership leaders are those with the most research experience, regardless of HIC or LMIC affiliation	To what extent do you agree/disagree with the following statements about the current environment of international HIV research partnerships in general? (HIC = high-income country; LMIC = low-or middle-income country) - HIC leaders are committed to building and maintaining relationships within the partnership	To what extent do you agree/disagree with the following statements about the current environment of international HIV research partnerships in general? (HIC = high-income country; LMIC = low-or middle-income country) - LMIC leaders are committed to building and maintaining relationships within the partnership	To what extent do you agree/disagree with the following statements about the current environment of international HIV research partnerships in general? (HIC = high-income country; LMIC = low-or middle-income country) - Responsibilities are equally distributed between co-leaders, at least one from each partner	To what extent do you agree/disagree with the following statements about the current environment of international HIV research partnerships in general? (HIC = high-income country; LMIC = low-or middle-income country) - LMIC leadership positions are underutilized in partnerships	To what extent do you agree/disagree with the following statements about the current environment of international HIV research partnerships in general? (HIC = high-income country; LMIC = low-or middle-income country) - HIC leaders are committed to building LMIC research capacity	To what extent do you agree/disagree with the following statements about the current environment of international HIV research partnerships in general? (HIC = high-income country; LMIC = low-or middle-income country) - Qualifications for partnership leaders are the same regardless of HIC or LMIC affiliation	To what extent do you agree/disagree with the following statements about the current environment of international HIV research partnerships in general? (HIC = high-income country; LMIC = low-or middle-income country) - Partnerships currently offer equal opportunities in building leadership skills for both HIC and LMIC partners	To what extent do you agree/disagree with the following statements about the current environment of international HIV research partnerships in general? (HIC = high-income country; LMIC = low- or middle-income country) - Potential research impact is clearly outlined before research is initiated	To what extent do you agree/disagree with the following statements about the current environment of international HIV research partnerships in general? (HIC = high-income country; LMIC = low- or middle-income country) - Intentions and motivations of the HIC partner are clear before research is initiated	To what extent do you agree/disagree with the following statements about the current environment of international HIV research partnerships in general? (HIC = high-income country; LMIC = low- or middle-income country) - Intentions and motivations of the LMIC partner are clear before research is initiated	To what extent do you agree/disagree with the following statements about the current environment of international HIV research partnerships in general? (HIC = high-income country; LMIC = low- or middle-income country) - A formal institutional agreement or memorandum of understanding between partners is essential	To what extent do you agree/disagree with the following statements about the current environment of international HIV research partnerships in general? (HIC = high-income country; LMIC = low- or middle-income country) - Financial resource allocation disproportionately supports the interests of HIC partners	To what extent do you agree/disagree with the following statements about the current environment of international HIV research partnerships in general? (HIC = high-income country; LMIC = low- or middle-income country) - Material resource allocation disproportionately supports the interests of HIC partners	To what extent do you agree/disagree with the following statements about the current environment of international HIV research partnerships in general? (HIC = high-income country; LMIC = low- or middle-income country) - Financial resources are equally accessible to both HIC and LMIC partners	To what extent do you agree/disagree with the following statements about the current environment of international HIV research partnerships in general? (HIC = high-income country; LMIC = low- or middle-income country) - Material resources are equally accessible to both HIC and LMIC partners	To what extent do you agree/disagree with the following statements about the current environment of international HIV research partnerships in general? (HIC = high-income country; LMIC = low- or middle-income country) - There is investment of financial resources towards LMIC research capacity and innovation	To what extent do you agree/disagree with the following statements about the current environment of international HIV research partnerships in general? (HIC = high-income country; LMIC = low- or middle-income country) - There is investment of material resources towards LMIC research capacity and innovation	To what extent do you agree/disagree with the following statements about the current environment of international HIV research partnerships in general? (HIC = high-income country; LMIC = low- or middle-income country) - Research agendas reflect HIC interests, priorities or objectives	To what extent do you agree/disagree with the following statements about the current environment of international HIV research partnerships in general? (HIC = high-income country; LMIC = low- or middle-income country) - Research agendas are established in collaboration between HIC and LMIC partners	To what extent do you agree/disagree with the following statements about the current environment of international HIV research partnerships in general? (HIC = high-income country; LMIC = low- or middle-income country) - Research agendas reflect LMIC interests, priorities or objectives	To what extent do you agree/disagree with the following statements about the current environment of international HIV research partnerships in general? (HIC = high-income country; LMIC = low- or middle-income country) - Research agendas are too heavily influenced by factors outside the collaborative team (funders, etc.)	To what extent do each of the following contribute to difficulty in achieving fairness within academic research partnership(s)? - Lack of trust within the partnership	To what extent do each of the following contribute to difficulty in achieving fairness within academic research partnership(s)? - Poor communication between partners	To what extent do each of the following contribute to difficulty in achieving fairness within academic research partnership(s)? - Poor communication within an individual partner (ex. between frontline workers and leadership or between lab staff with research coordinator)	To what extent do each of the following contribute to difficulty in achieving fairness within academic research partnership(s)? - Limited opportunities for discussion or disagreement	To what extent do you agree/disagree with the following statements about the current environment of international HIV research partnerships in general? (HIC = high-income country; LMIC = low- or middle-income country) - Specific forums are available for anyone in the research partnership to raise concerns or disagreements	To what extent do you agree/disagree with the following statements about the current environment of international HIV research partnerships in general? (HIC = high-income country; LMIC = low- or middle-income country) - Concerns and disagreements are handled only by program leadership	To what extent do you agree/disagree with the following statements about the current environment of international HIV research partnerships in general? (HIC = high-income country; LMIC = low- or middle-income country) - Concerns and disagreements are handled predominantly by the HIC partner	To what extent do you agree/disagree with the following statements about the current environment of international HIV research partnerships in general? (HIC = high-income country; LMIC = low- or middle-income country) - A plan for how to investigate research-related concerns is created and available before research is initiated	To what extent do you agree/disagree with the following statement about the current environment of international HIV research partnerships in general? - Regular communication within each research partner is required and built into the research plan	To what extent do you agree/disagree with the following statements about the current environment of international HIV research partnerships in general? (LMIC = low- or middle-income country) - Regular communication and meetings between partners are required and built into the research plan	To what extent do you agree/disagree with the following statements about the current environment of international HIV research partnerships in general? (LMIC = low- or middle-income country) - Openness and willingness to compromise are essential for research partnership sustainability	To what extent do you agree/disagree with the following statements about the current environment of international HIV research partnerships in general? (LMIC = low- or middle-income country) - Dedicated time to LMIC-led discussions, concerns, and considerations for building LMIC research capacity are factored into communications	To what extent do each of the following contribute to difficulty in achieving fairness within academic research partnership(s)? - Establishing cultural, scientific, and ethical norms within the partnership	To what extent do each of the following contribute to difficulty in achieving fairness within academic research partnership(s)? - Establishing cultural, scientific, and ethical norms with the research population	To what extent do each of the following contribute to difficulty in achieving fairness within academic research partnership(s)? - Accountability for research outcomes, data integrity, and participant harms	To what extent do you agree/disagree with the following statements about the current environment of international HIV research partnerships in general? - Equity between partners is evaluated/monitored by IRB or other institutional oversight	To what extent do you agree/disagree with the following statements about the current environment of international HIV research partnerships in general? - Equity between partners is evaluated/monitored by an independent third party	To what extent do you agree/disagree with the following statements about the current environment of international HIV research partnerships in general? - Equity between partners is evaluated/monitored by the research funder	To what extent do you agree/disagree with the following statements about the current environment of international HIV research partnerships in general? - Partners are mutually responsible for data collection and organization	To what extent do you agree/disagree with the following statements about the current environment of international HIV research partnerships in general? - Partners are mutually responsible for data monitoring, analysis, and quality control	To what extent do you agree/disagree with the following statements about the current environment of international HIV research partnerships in general? - Partners are mutually responsible for monitoring research for adverse events and unintentional harm to research participants	To what extent do you agree/disagree with the following statements about the current environment of international HIV research partnerships in general? - Partners are mutually responsible for compensating the unintentional negative consequences of research	To what extent do you agree/disagree with the following statements about the current environment of international HIV research partnerships in general? (HIC = high-income country; LMIC = low- or middle-income country) - HIC partners often do not appreciate the cultural context in which research in LMICs is conducted
1	somewhat	a great deal	somewhat	a little bit	strongly agree	agree	strongly agree	agree	agree	agree	strongly agree	agree	strongly agree	neither agree nor disagree	agree	strongly agree	strongly agree	agree	neither agree nor disagree	agree	neither agree nor disagree	agree	agree	neither agree nor disagree	disagree	agree	a little bit	not at all	not at all	not at all									not at all	not at all	not at all
2	not at all	a little bit	not at all	not at all																							not at all	not at all	a little bit	not at all									not at all	a little bit	not at all
3	a great deal	a great deal	a great deal	a great deal	agree	neither agree nor disagree	agree	not applicable/not sure	not applicable/not sure	agree	disagree	not applicable/not sure	not applicable/not sure	not applicable/not sure	not applicable/not sure	strongly agree	agree	agree	disagree	disagree		agree	neither agree nor disagree	not applicable/not sure	neither agree nor disagree	not applicable/not sure	a great deal	a great deal	a great deal	a great deal	agree	not applicable/not sure	not applicable/not sure	not applicable/not sure	strongly disagree	agree	agree	agree	a great deal	a great deal	a great deal	agree	not applicable/not sure	not applicable/not sure	agree	agree	agree	not applicable/not sure	disagree
4	a great deal	a great deal	a little bit	a little bit													agree	agree	disagree	disagree	neither agree nor disagree	neither agree nor disagree	agree	disagree	disagree	agree	a great deal	a little bit	a little bit	a little bit									a little bit	a little bit	somewhat	disagree	neither agree nor disagree	neither agree nor disagree	agree	agree	agree	disagree
5	somewhat	a great deal	a little bit	not at all													agree	disagree	disagree	disagree	disagree	disagree	neither agree nor disagree	agree	neither agree nor disagree	agree	a great deal	a great deal	a great deal	somewhat	disagree	disagree	agree	agree	strongly disagree	strongly disagree	strongly disagree	strongly disagree	a great deal	a great deal	a great deal	agree	agree	agree	strongly agree	strongly agree	strongly agree	strongly agree	disagree
6	a great deal	a great deal	somewhat	somewhat	agree	agree	agree	neither agree nor disagree	disagree	agree	disagree	disagree	agree	neither agree nor disagree	neither agree nor disagree	strongly agree	strongly agree	agree	strongly disagree	disagree	agree	agree	strongly agree	neither agree nor disagree	agree	strongly agree	a great deal	a great deal	a great deal	a great deal	disagree	agree	agree	neither agree nor disagree	agree	agree	strongly agree	neither agree nor disagree	somewhat	somewhat	somewhat	neither agree nor disagree	disagree	neither agree nor disagree	agree	agree	agree	agree	agree
7
8	a little bit	a little bit	a little bit	a little bit																							not at all	not at all	not at all	not at all									a little bit	a little bit	a little bit
9	a little bit	a great deal	a little bit	a little bit													agree	agree	disagree	disagree	neither agree nor disagree	neither agree nor disagree					a great deal	a great deal	somewhat	a great deal	agree	disagree	disagree	agree	agree	agree	neither agree nor disagree	agree	not applicable/not sure	not applicable/not sure	not at all
10
11	a great deal	a great deal	somewhat	somewhat	strongly agree	agree	strongly agree	agree	strongly agree	disagree	disagree	disagree	agree	disagree	agree	strongly agree	strongly agree	disagree	strongly disagree	neither agree nor disagree	agree	agree	agree	agree	disagree	strongly agree	a great deal	a little bit	a little bit	somewhat	disagree	strongly agree	strongly agree	strongly disagree					a great deal	a great deal	a great deal	agree	agree	agree		agree	disagree	strongly disagree	strongly agree
12	a great deal	a great deal	a great deal	a great deal	disagree	disagree	strongly agree	disagree	strongly agree	agree	disagree	strongly disagree	agree	strongly disagree	agree	strongly agree	strongly agree	strongly agree	disagree	disagree	agree	agree	agree	agree	agree	agree	a great deal	a great deal	a great deal	a great deal	disagree	neither agree nor disagree	agree	agree	strongly agree
13	somewhat	a great deal	somewhat	somewhat	disagree	agree	agree	disagree	strongly agree	agree	disagree	disagree	strongly agree	neither agree nor disagree	agree	strongly agree	strongly agree	strongly agree	strongly disagree	strongly disagree	agree	agree	strongly agree	agree	disagree	strongly agree	a great deal	a great deal	a great deal	a great deal	neither agree nor disagree	neither agree nor disagree	agree	disagree	disagree	agree	disagree	strongly disagree	a great deal	a great deal	somewhat	disagree	disagree	disagree	disagree	disagree	agree	agree	strongly agree
14	a little bit	a great deal	not applicable/not sure	not at all													agree	agree	disagree	disagree	neither agree nor disagree	neither agree nor disagree						not at all	not at all	not at all									somewhat	somewhat	somewhat	strongly agree	not applicable/not sure	disagree	agree	agree	strongly agree	agree
15	a great deal	a great deal	a great deal	a great deal	strongly agree	neither agree nor disagree	agree	neither agree nor disagree	agree	agree	disagree	neither agree nor disagree	agree	neither agree nor disagree	agree	disagree	neither agree nor disagree	neither agree nor disagree	disagree	disagree	disagree	disagree	neither agree nor disagree	agree	agree	agree	a little bit	somewhat	a great deal	a little bit					strongly agree	strongly agree	strongly agree	neither agree nor disagree	a great deal	a great deal	a great deal	strongly agree	strongly agree	strongly agree	strongly agree	strongly agree	strongly agree	strongly agree	agree
16	somewhat	somewhat	a little bit	somewhat	agree	neither agree nor disagree	neither agree nor disagree	disagree	neither agree nor disagree	neither agree nor disagree	disagree	disagree					agree	agree	disagree	disagree	agree	agree	strongly agree	disagree	neither agree nor disagree	strongly agree	somewhat	somewhat	somewhat	somewhat	not applicable/not sure	agree	agree	agree	agree	agree	strongly agree	agree	a great deal	a great deal	a great deal	disagree	disagree	disagree	agree	agree	agree	agree	agree
17	a great deal	a great deal	not at all	a little bit													neither agree nor disagree	neither agree nor disagree	agree	agree	agree	agree	agree	strongly agree	agree	strongly agree	a little bit	a great deal	a great deal	a great deal	disagree	agree	agree	strongly disagree	strongly agree	agree	strongly agree	disagree	somewhat	a little bit	somewhat	strongly disagree	strongly disagree	strongly disagree	strongly disagree	strongly disagree	strongly disagree	strongly disagree
18	a little bit	a great deal	a little bit	not at all													strongly agree	strongly agree	strongly disagree	strongly disagree	agree	agree					a little bit	somewhat	somewhat	somewhat	strongly disagree	agree	agree	neither agree nor disagree		strongly agree	strongly agree	agree	a great deal	a little bit	a great deal	disagree	strongly disagree	disagree	agree	agree	agree	agree
19	somewhat	a great deal	a little bit	a little bit													disagree	strongly disagree	disagree	disagree	strongly agree	strongly agree	strongly agree	strongly agree	strongly agree	disagree	not at all	a little bit	a little bit	a little bit									a little bit	not applicable/not sure	not applicable/not sure
20	a little bit	a great deal	somewhat	somewhat	strongly agree	agree	agree	agree	neither agree nor disagree	agree	disagree	neither agree nor disagree	agree	agree	agree	disagree	disagree	disagree	disagree	disagree	agree	agree					not at all	a little bit	a little bit	not at all									not at all	a little bit	a little bit
21	somewhat	a great deal	a little bit	a little bit													strongly agree	neither agree nor disagree	disagree	disagree	agree	agree	agree	neither agree nor disagree	agree	agree	somewhat	a great deal	somewhat	somewhat	neither agree nor disagree	agree	agree	disagree	agree	agree	strongly agree	disagree	a little bit	somewhat	somewhat	strongly disagree	strongly disagree	disagree	neither agree nor disagree	neither agree nor disagree	neither agree nor disagree	neither agree nor disagree	agree
22	not applicable/not sure	a little bit	somewhat	somewhat	neither agree nor disagree	strongly agree	strongly agree	disagree	agree	agree	disagree	disagree	agree	agree	neither agree nor disagree	agree											a great deal	a great deal	a great deal	a great deal	agree	not applicable/not sure	disagree	strongly disagree	strongly agree	strongly agree	strongly agree	strongly disagree	a great deal	a little bit	somewhat	strongly disagree	strongly disagree	strongly disagree	agree	strongly disagree	disagree	not applicable/not sure
23	a great deal	a great deal	a little bit	somewhat	agree	strongly agree	agree	disagree	agree	agree	disagree	disagree					strongly agree	agree	strongly disagree	agree	agree	agree	agree	agree	agree	agree	somewhat	a little bit	somewhat	a great deal	disagree	agree	neither agree nor disagree	agree	strongly agree				somewhat	a little bit	somewhat	strongly disagree	strongly disagree	disagree	disagree	agree	strongly agree	strongly agree
24
25	a little bit	a great deal	somewhat	a great deal	disagree	neither agree nor disagree	agree	disagree	agree	neither agree nor disagree	agree	strongly disagree	strongly disagree	disagree	disagree	strongly agree	agree	agree	disagree	disagree	strongly disagree	agree					somewhat	a great deal	somewhat	a great deal	strongly disagree	agree	not applicable/not sure	strongly disagree	strongly disagree	agree	strongly agree	strongly disagree	a great deal	a great deal	a great deal	strongly disagree	strongly disagree	disagree	strongly disagree	strongly disagree	strongly disagree	not applicable/not sure	agree
26	not at all	somewhat	a little bit	a little bit													agree	agree	disagree	disagree	strongly agree	strongly agree					not at all	a little bit	a little bit	a little bit									a little bit	somewhat	a little bit								agree
27	a great deal	somewhat	not at all	not at all													agree	agree	strongly disagree	strongly disagree	agree	neither agree nor disagree	neither agree nor disagree	strongly agree	agree	agree	a little bit	somewhat	somewhat	not at all					strongly agree	agree	strongly agree	strongly agree	a little bit	not at all	somewhat	strongly disagree	strongly disagree	strongly disagree	strongly agree	agree	strongly agree	strongly agree
[truncated: 37 more columns]
